# Supplementary material for: Higher prevalence of sacbrood virus in Apis mellifera (Hymenoptera: Apidae) colonies after pollinating highbush blueberries
Source: J Econ Entomol. 2024 Jun 15;117(4):1324–35. doi: 10.1093/jee/toae119 (PMC11318621; doi:10.1093/jee/toae119)
Supplement: toae119_suppl_Supplementary_Data_2 [file toae119_suppl_supplementary_data_2.xlsx]

## Sheet: Sheet1
Year	Pooling Group	Exposure	Time	Richness	Diversity	Brassica	Cytisus	Trifolium	Centaurea	Salix	Ranunculus	Acer	Plantago	Alliaria	Menyanthes	Prunus	Capsella	Barbarea	Anthriscus	Sambucus	Heracleum	Taraxacum	Aesculus	Syringa	Carex	Diplotaxis	Ilex	Rubus	Laburnum	Orthocarpus	Hesperis	Sorbus	Rosa	Quercus	Lilium	Rorippa	Oemleria	Lepidium	Fraxinus	Paeonia	Sonchus	Juglans	Papaver	Lupinus	Populus	Raphanus	Frangula	Berberis	Betula
2020	1f	Far	t1	46	2.7531	14.0788	0.0356125	1.62594	0	0	3.92857	1.88071	2.208	0	0.0793197	7.19731	9.76889	0	0	0	6.36277	0	0.0652896	0	0	0	0.48028	7.86096	0	0.136515	0.00593542	0.0474834	0.699008	0.123787	0.819088	1.87945	0	0	0	0	0	0	0	0	0	0	0.0118708	0	0
2020	2f	Far	t1	36	2.12242	41.086	0.710144	0.0296771	0	0	6.27787	0.295181	0	0	0	1.02314	9.94108	0	0.0118708	0	0.528253	0	0	0	0.14245	0	0	0.246543	0.0237417	0.937797	0	0	0.830986	0	0.967474	0.821667	0	0	0.361571	0	0	0	6.80447	0	0	0	0	0	0
2020	3f	Far	t1	34	2.11078	34.0934	0.100902	0.0890313	0	0.117459	16.4607	0.354902	0	0	0	1.15198	0.00593542	0	0	0	6.40432	0	0	0	0.255223	4.11918	0	0.208133	0	0.480769	0	0.14245	0	0.219786	0	0.592048	0	0	0	0	0	0	0	0	0	3.33571	0.129207	0	0
2020	4f	Far	t1	36	2.26212	24.3876	19.5927	0.0356125	0	1.03895	0.587607	3.35842	0.0593542	0	0	10.2447	0	0	0	0	0	0.0237417	0.0296771	0.426249	0	0	0	10.4519	0.712251	1.50166	0	0.0474834	0	0.0530517	0.362061	0	0	0.213675	0	0	0	0	0	0	0	0	0.443715	0	0
2020	5f	Far	t1	35	1.94077	25.7571	0.24816	0	0	0.927334	10.6766	0.596052	0.130579	0	0	3.20837	0	0	0.421415	0	0	0	0	0.136515	0	0	0.716622	35.6958	0	0.462963	0.0593542	0	0	0	0	0	0	0	0.0771605	0	0	0	0	0	0	0	0.0631568	0	0
2020	2f	Far	t2	38	1.88009	39.3767	0	0	0	0.18579	0.0712251	5.08788	0	0	0.0126314	14.233	0	0.290836	0.870741	0	0	0	0.0949668	0	0	0	0.329368	0.130579	0.118708	1.29392	0	0.0712251	0	0	0	0	0	0.367996	5.98228	0	0	0.00593542	0	0	0	0	0.0675712	0	0
2020	4f	Far	t2	38	2.13793	30.6791	16.4184	0	0	2.33441	0.617922	13.8553	0	0	0	17.9098	0	0	0	0	0	0.041548	0.100902	0.172127	0	0	0.764962	3.16134	0	1.10992	0	0.385802	0	1.18654	0.0178063	0	0	0.753799	0.730722	0	0	0.00593542	0	0	0.120745	0	0.624453	0	0
2020	1f	Far	t3	30	1.80304	39.0803	0	0	0	7.71653	0	0.70691	0	0	0	31.004	0	0	0	1.54025	0	0.753799	0	0	0	0	0	4.81756	0	0.759734	0	0	0	0	0	0	0	0	0	0	0	0.176839	0	0	2.43335	0	0	0.124915	4.15199
2020	2f	Far	t3	25	0.936557	79.3774	0	0	0	3.49802	0	3.50938	0	0	0	7.02889	0	0	0	1.18248	0	0	0	0	0	0	0	0.950263	0	1.11586	0	0	0	0	0	0	0	0	0	0	0	0.027789	0	0	0	0	0	0.0286719	0.417569
2020	3f	Far	t3	28	1.75129	0	0	0	0	33.1618	0	22.9844	0	0	0	27.707	0	0	0	0.64787	0	0.457028	0	0	0	0	0	3.5789	0	0	0	0	0	0	0	0	1.14039	0	0	0	0	0	0	0	0.135903	0	0	0	0.265748
2020	4f	Far	t3	34	1.93081	21.422	0.0237417	0	0	12.8947	0	15.6287	0	0	0	34.6115	0	0	0	0	0	0	0	0	0	0	0	0	0	0.118708	0	0	0	0	0	0	0	0	0	0	0	0	0	0	0	0.00252627	0	0.920122	0.22128
2020	5f	Far	t3	22	1.76684	11.9549	0	0	0	11.8029	0	10.5239	0	0	40.8612	17.3266	0	0	0.0178063	0.708352	0	0.795347	0	0	0	0	0	0.894562	0	0.118708	0	0	0	0	0	0	0.041548	0	0	0	0	0	0	0	0.241491	0	0	0	0.0101051
2020	1n	Near	t1	32	1.95943	36.7306	1.6167	2.14676	0	0	3.36379	0.0894248	0.242469	0	0.0909458	0	9.83147	0	0	0	5.35375	0	0.0356125	0.403609	0.219611	0.694444	0	0.0830959	0	0.0652896	1.69753	0	2.16234	0	0	2.97728	0	0	0	0	0	0	0	0	0	0.459554	0	0	0
2020	2n	Near	t1	26	1.08223	72.0663	0	0	0	8.86336	0	1.99783	0	0	0	10.6424	0	0	0	1.32127	0	0.0356125	0	0	0.0126314	0	0	1.84343	0	1.18115	0	0	0	0	0	0	0	0	0	0	0	0	0	0	0.027789	0	0	0	0
2020	3n	Near	t1	30	1.59096	1.52707	0.0474834	0	0	19.4285	0	10.9692	0	0	0	54.6245	0	0	0	0	0	0.611349	0	0.422691	0	0	0	0	0	0	0	0	0	0	0	0	0	0	0	0	0	0	0	0	0	0	0	1.64366	0.0820907
2020	4n	Near	t1	32	1.56033	0	0	0	0	39.5622	0	26.131	0	0	0	24.864	0	0	0	0.0830959	0	0.813153	0	0	0	0	0	0.259813	0	0	0	0	0	0	0	0	0.468409	0	0	0	0	0	0	0	0.169112	0	0	0.0784368	0.147774
2020	5n	Near	t1	28	1.84237	11.1311	0	0	0	19.8433	0.692556	8.69893	0	0	41.2319	8.64532	0	0	0	0.781343	0	1.91714	0	0	0.0296771	0	0	0.506425	0	0.106838	0	0	0	0	0	0	0.148386	0	0	0	0	0	0	0	0.0176839	0	0	0	0.0176839
2020	1n	Near	t2	31	1.94424	43.2307	4.89426	0	0	0.402901	1.62341	12.897	0	0	0	3.94273	0	0	0.919991	0	0	0	0.189934	1.29111	0.00252627	0	0.241858	0.136419	0	0.498575	0	0.397673	0	0.135903	0	0	0	0	0	0	0	1.57289	0	0	0.0227365	0	0	0	0
2020	2n	Near	t2	30	2.05969	18.2702	11.6674	4.03055	0	0.163814	0.0593542	5.92146	0	0	0	21.226	0	0	0	0	0	0	0.813791	0.102301	0	0	0	0.440375	0.0118708	0.278965	0	0	0	0.0712251	0	0.00593542	0	0	0	0	0	0	0	0	0	0.0652896	0	0	0
2020	3n	Near	t2	31	2.03227	36.1032	16.9023	0	0	0	0	8.74755	0	0.0296771	0	9.65085	0.0178063	0	0	0.0813302	0	0.0771605	0.106838	0	0	0	1.1518	0.232417	0	0.795347	0	0.445157	0	5.05075	0	0	0	0	0.482684	0	0	0	0	0	0	0.0593542	0	0	0
2020	4n	Near	t2	41	2.40819	31.7384	9.19739	0	0	7.5068	1.78936	6.20613	0	0	0	6.96032	0	0	1.31754	0.0178063	0	0.0237417	0.195869	9.81155	0	0	1.01641	1.60741	0	0.735992	0	0.273029	0	3.92976	0	0	0	0.403609	0	0.0356125	0	0	0	0	0	0.00252627	0.883749	0	0
2020	5n	Near	t2	30	2.55753	16.7452	0	0	0	6.67022	2.92491	11.3395	0	0	6.73723	9.92456	0	0	0	3.08468	0	0	0.587607	2.13494	0	0	1.21112	0.280416	0	0.362061	0	0	0	0.67559	0	0	0.20774	0	0.0534188	0	0	0	0	0	0	0.00757882	1.31865	0	0
2020	1n	Near	t3	32	1.23799	67.0279	0	0	0	10.2019	0	0.229891	0	0	0	12.8479	0	0	0	1.60721	0	0.041548	0	0	0	0	0	2.75116	0	1.13367	0	0	0	1.24044	0	0	0	0	0	0	0	0.0479992	0	0	0.0725014	0	0	0.150938	0.0978865
2020	2n	Near	t3	29	1.89564	42.7721	10.7842	0.418522	0.0934721	0	8.36599	0	0.570439	0	0	1.14702	1.62368	0	0	0	1.12179	0	0	0	0	0.314577	0	0.918234	0	0.55793	0	0	3.8718	0	0	0	0	0	0	0	0	0	0.529188	0	0	0.278965	0	0	0
2020	3n	Near	t3	32	1.75157	56.9985	0.778843	0.840628	0	0	11.2316	2.73448	0.148386	0	0	0.775566	3.82298	0	0.231481	0	0.0296771	0	0	0	4.15156	0.267094	0.0963654	0.103061	0	0.706315	0	0	0	0	0	0	0	0	0	0	0.100413	0	0	0	0	0.100902	0	0	0
2020	4n	Near	t3	41	2.33391	33.908	9.8567	0.117703	0	1.25403	7.14934	0.940604	0	0	0	3.63783	0	0.130579	9.41064	0	0	0.0890313	0.0296771	0.879606	0	0	0.0354902	11.0342	0	0.397673	0	0.106838	0.0356125	3.24986	0	0	0	0.041548	0	0.0237417	0	0	0	0	0	0.00757882	0.0674489	0	0
2020	5n	Near	t3	41	2.49737	11.1148	0.448715	2.03637	0	1.62953	25.7133	4.38837	0	0	0	6.67343	0	0	0	0.106838	0	0.118708	0.510446	1.10992	0	0	0.0237417	11.4721	0	0.819088	0	0.0830959	0.0296771	0	0.201804	0	0	0	0	0	0	0	0	0	0	0	0.483864	0	0
2021	6f	Far	t1	25	1.84191	11.3543	0	0	0	31.1991	0.0237417	8.59504	0	0	1.81417	33.2529	0	0	0	0.0237417	0	1.44231	0	0	0	0	0	1.28118	0	0.201804	0	0	0	0	0	0	0.343005	0	0	0	0	0	0	0	3.9425	0	0	0	1.0447
2021	7f	Far	t1	26	1.50718	0.548	0	0.326448	0	30.3713	0	15.15	0.0296771	0	0.390147	44.2034	0	0	0	2.20857	0	1.10992	0	0	0	0	0	1.06973	0	0	0	0	0	0	0	0	0.0890313	0	0	0	0	0	0	0	0.0530517	0	0	0	0.935402
2021	8f	Far	t1	37	2.25964	14.9023	0	1.26135	0	16.5736	0.0474834	8.80795	0	0	0	32.76	0	0	0	0	0	0.041548	0	0	0.041548	0	0	0	0	0.195869	0	0	0	0	0	0	0.647477	0	0	0	0	0	0	0	0	0	0	0.0581043	0.52772
2021	9f	Far	t1	24	1.74877	31.7945	0	0	0	25.4887	0	5.29854	0	0	0	24.8138	0	0	0	1.92978	0	0.166708	0	0	0	0	0	4.50049	0	0.783476	0	0	0	0	0	0	0	0	0	0	0	0	0	0	0	0	0	0	0.242522
2021	10f	Far	t1	22	1.81436	21.1431	0	0	0	27.956	0	6.35811	0	0	0	25.5973	0	0	0	11.2017	0	0.112773	0	0	0	0	0	2.80731	0	0.278965	0	0	0	0	0	0	0	0	0	0	0	0	0	0	0	0	0	0.12467	0.362385
2021	6f	Far	t2	37	2.32178	3.85379	0	0	0	13.3476	13.6788	9.92805	0	0	0	18.1172	0	0	0	0.35311	0	0.42735	0	1.56816	0	0	2.97834	1.316	0	0.148386	0	0.735992	0	22.8238	0	0	0.00593542	0	0	0	0	0	0	0	0.235433	0	0.118341	0	0.0464781
2021	7f	Far	t2	36	1.77415	31.0994	8.6556	0	0	6.09231	0	3.56501	0	0	0	38.0925	0	0.0237417	0	0	0	0.373932	0.183998	0.105072	0	0	5.26937	0.118097	0	1.95869	0	0	0	1.00553	0	0	0.0593542	0.26268	0	0	0	0	0	0	0.114932	0	0.0413032	0	0
2021	8f	Far	t2	31	2.02839	25.8127	0	0	0	6.38543	0	0.643998	0	0	0	15.6309	0	0	0	5.74508	0	0	0.106838	0.0397822	0	0	0.0178063	0.0732619	0	0.813153	0	0.0712251	0	10.665	0	0	0	0	0	0	0	0	0	0	0	0.00252627	0.0692146	0	0.124277
2021	9f	Far	t2	57	2.58914	13.5019	0	0	0.20774	1.44199	0.0593542	7.96347	0	0	0	21.4947	0	0	0	0.0474834	0	0.0593542	3.36426	0.654811	0	0	5.15917	0.522317	0	0.219611	0	1.15741	0	12.7847	0.0771605	0	0	0	0	0.522955	0	0.0356125	0	0	0	0	0	0.00593542	0
2021	10f	Far	t2	31	1.76873	43.4715	0	0	0	1.42625	1.74036	1.87109	0	0	0	18.6331	0	0.409544	2.98527	0	0	0	0	0.0328416	0	0.356125	0.194619	0.0593542	0	1.34734	0	0	0	0.0303153	0	0	0	0.243352	0.0356125	0	0	0	0	0	0	0.154321	0	0.0202102	0
2021	6f	Far	t3	44	2.49712	5.97437	0.0474834	0.189934	0	0.0593542	27.1367	1.26482	0	0	0	0.795776	0	0	1.21676	0	0	0	0.0830959	1.18321	0	0	0.749804	7.18666	0	0.148386	2.22578	0.0830959	0	1.568	4.04796	0	0	0	0	0.189934	0	0.0890313	0	0	0	0	0.108874	0	0
2021	7f	Far	t3	29	2.2007	24.7599	20.4704	0.332384	0	0.531347	9.31029	0.765286	0	0	0	14.9214	0	0	0	0	0	0	0.130579	0.362061	0	0	0.583735	7.38917	0	0.825024	1.81624	0	0	0.371607	0	0	0	0.0593542	0	0	0	0.0356125	0	0	0	0	0.00593542	0	0
2021	8f	Far	t3	37	2.45917	2.6927	4.66265	0.296771	0	7.69762	0.0771605	1.62717	0.995263	0	0	16.9532	0	0	0	2.41474	1.92308	0	0	0	0	3.16358	0.0237417	0.473855	0	0	0	0.445157	1.71598	1.21191	0	0	0.627267	0	0	0	0	0.0356125	0	3.38319	0	3.98267	0.0126314	0.0506478	0.233396
2021	9f	Far	t3	44	2.47465	4.65087	0	0	0.0830959	0.143604	0.0830959	12.0977	0	0	0	9.57432	0	0	0	0	0	0	1.46011	3.04338	0	0	0.995901	1.24747	0	0	0	1.05651	0	5.3876	0.195869	0	0	0	0	0.0118708	0	0	0	0	0	0	0	0	0
2021	10f	Far	t3	28	1.9538	36.7346	0.897403	1.05651	0	0	8.30155	0.49382	0	0	0	7.26304	0	0.261159	0.540123	0	0	0	0.100902	0	0	1.2227	0.144854	0.0783145	0	0.890313	0	0	0	0	0	0	0	0.0356125	0	0	0	0	0	0	0	0.474834	0.0945997	0	0
2021	6n	Near	t1	18	1.57971	2.36819	0	0	0	26.7026	0	15.4369	0	0	6.08236	43.0659	0	0	0	0	0	1.09212	0	0	0	0	0	1.67118	0	0	0	0	0	0	0	0	0.366991	0	0	0	0	0	0	0	0.385733	0	0	0	0.562817
2021	7n	Near	t1	21	1.56267	0.225546	0	0	0	32.2764	0	17.3951	0	0	1.88679	38.8929	0	0	0	1.16617	0	1.21083	0	0	0	0	0	0.511286	0	0	0	0	0	0	0	0	1.07863	0	0	0	0	0	0	0	1.54296	0	0	0	0.339132
2021	8n	Near	t1	31	1.85431	25.8547	0	0	0.14905	7.81655	0	9.23364	0	0	0	41.2285	0	0	0	0	0	0	0	0.548883	0	0	0	0	0	0.148386	0	0	0	0	0	0	0	0	0	0	0	0	0	0	0	0	0	1.41397	0.180615
2021	9n	Near	t1	29	2.04103	30.2744	0	0.362061	0	17.5744	0	8.80655	0	0	0	22.9531	0	0	0	4.84097	0	1.43637	0	0	0	0.664767	0	4.1087	0	0.718186	0	0	0	0	0	0	0	0	0	0	0	0	0	0	0.387525	0.261159	0	2.38018	0.365278
2021	10n	Near	t1	25	1.74704	39.5104	0	0	0	15.9724	0	5.96753	0	0	0	26.2346	0	0	0	1.82267	0	1.03276	0	0	0	0	0	1.88329	0	0.747863	0	0	0	0	0	0	0	0	0	0	0	0	0	0	0.150055	0	0	0.148412	0.140833
2021	6n	Near	t2	47	2.77466	14.3053	7.54918	0	0	13.8484	5.99143	5.20296	0	0	4.82163	16.4411	0.0356125	0.0178063	0	1.87415	0	3.16952	0.397673	2.63471	0	1.25831	0.498261	2.55897	0	0.148386	0	0.278965	0	6.05578	0	0	0.840112	0	0	0	0	0.516382	0	0	0.531252	0.902184	0	0.0952379	0.478838
2021	7n	Near	t2	41	2.27515	30.988	0.281762	0	0	6.12385	13.3478	0.495761	0	0	0	19.4287	0	0	11.0261	0	0	1.04034	0.249288	1.71937	0	0.267094	0.667495	0.838425	0	0.457028	0	0.563865	0	1.59528	0	0	0	0.63926	0	0	0	0.0356125	0	0	0	0.351589	0.038777	0	0
2021	8n	Near	t2	40	1.93225	53.0963	0	0	0	1.71289	2.1436	10.7868	0	0	0	7.28204	0	0	0	0.876826	0	0.237417	0.468898	0.920559	0.0227365	0.106838	2.95487	0	0	1.75689	0	0.261159	0	1.12465	0	0	0.0178063	0	0	0	0	0	0	0	0	0.0830959	0	0	0
2021	9n	Near	t2	36	1.7977	42.9755	0.198273	0.172127	0	0.683754	1.75576	10.6045	0	0	0	8.04879	0	0	0	0.154321	0	0.0534188	1.59069	0.320513	0	0.154321	0.132861	0.131366	0	0.49264	0.433286	0.0593542	0	0.0712251	0	0	0	0	0.0356125	0	0	0	0	0	0	0.166708	0	0.143604	0
2021	10n	Near	t2	37	2.3485	21.4408	5.34633	1.04439	0	4.72143	1.40885	10.4653	0	0	0	22.0295	0	0	0.0118708	0.178063	0	0.0593542	0.446678	2.60983	0	0.124644	0	0.0757882	0	0.63509	0	0.201804	0	0	0	0	0	0	0	0	0	0	0	0	0	0.397673	0	0.198937	0.00593542
2021	6n	Near	t3	43	2.77729	7.63687	13.2194	0.356125	0	0	20.3518	0.473785	0.807611	0	0	0	5.5332	0	0.148386	0.0296771	0	0	0.041548	0.0752724	0	1.21083	4.44471	8.34052	0	0	4.54653	0	0	0.373888	0.712251	0.0949668	0	0	0	0	0	1.04463	0	0	0	0.801282	0	0	0
2021	7n	Near	t3	40	2.099	42.43	1.94325	0.256744	0	1.52074	13.4745	0.851354	0	0	0	0.623989	0	0	10.0154	0	0	0	0.0830959	0.152826	0	0	0.526811	4.60817	2.59951	0.563865	0	0.0890313	0	0.474939	0	0	0	0.235651	0.0118708	0.00757882	0	0	0	0	0	0	0	0	0
2021	8n	Near	t3	31	2.36346	20.4656	5.20709	3.78795	0	0	3.2299	4.16719	0	0.00593542	17.0039	0.545675	0.109364	0	1.83405	0.0296771	0	0	0.49264	0.149662	1.76282	0	0.0711027	0.566934	0	0.931861	0	0.581671	0	1.11356	0	0	0	0	0	0	0	0	0	0	0	0.0890313	0.0328416	0	0
2021	9n	Near	t3	37	2.13039	23.0184	2.71997	1.67354	0	0.0356125	1.74894	5.52389	0	0	19.9582	3.63025	0	0	0	0	0	0.0474834	0.569801	0.0593542	0.0101051	0.160256	0.0237417	0.0491268	3.42994	0.136515	0	0.0593542	0	0.0530517	0	0	0	0.0296771	0.0237417	0	0	0	0	0.041548	0.0237417	0.148386	0	0	0
2021	10n	Near	t3	32	2.34516	1.27197	6.86712	13.5534	0	0.0631568	0.445157	9.43916	0	0	0	6.50238	0	0	0	0	0	0.367996	3.04222	0.0118708	2.75997	0.14245	0.421686	0.124644	0.00593542	0	0	0.201804	0.521312	0.0454729	0	0	0	0	0	2.39303	0	0	0	0	0	0	0	0	0
[truncated: 149 more columns]
