# Supplementary material for: Higher prevalence of sacbrood virus in Apis mellifera (Hymenoptera: Apidae) colonies after pollinating highbush blueberries
Source: J Econ Entomol. 2024 Jun 15;117(4):1324–35. doi: 10.1093/jee/toae119 (PMC11318621; doi:10.1093/jee/toae119)
Supplement: toae119_suppl_Supplementary_Data_3 [file toae119_suppl_supplementary_data_3.xlsx]

## Sheet: Pathogen data
Year	Group	Site.type	Time.point	M.plutonius	V.apis	V.ceranae	DWVnorm.copy.bee	CBPVnorm.copy.bee	ABPVnorm.copy.bee	KBVnorm.copy.bee	VDVnorm.copy.bee	SBVnorm.copy.bee	BQCVnorm.copy.bee	IAPVnorm.copy.bee	LSVnorm.copy.bee	Varroa.percent
2020	HBB01	Far	t1	0	1	1	0	0	0	35	0	0	195696	9.94686e+06	171902	0.356112
2020	HBB01	Far	t2	0	1	1	0	17022.9	0	35	0	0	205615	1.50559e+08	0	0.239549
2020	HBB01	Far	t3	0	1	1	0	0	0	15493.6	35	2.9337e+06	22993	2.13562e+07	5.53343e+07	0.769679
2020	HBB01	Far	t4	1	1	1	0	0	0	0	812662	0	888617	384375	3.52969e+08	0.587544
2020	HBB01	Near	t1	0	1	1	0	0	0	0	0	35	202746	35	9.73011e+06	0.822552
2020	HBB01	Near	t2	0	0	1	0	0	0	0	35	2.83586e+07	2.95979e+06	8927.73	3.23436e+07	0.613457
2020	HBB01	Near	t3	1	0	1	0	1201.83	35	0	12583.4	1454.94	253671	0	7.31964e+07	1.24232
2020	HBB01	Near	t4	1	0	1	35	0	0	0	0	35	4.01697e+07	35	2.78422e+08	0
2020	HBB02	Far	t1	0	1	1	0	0	0	0	0	2.99947e+07	269410	42258.1	6.99822e+06	0.50794
2020	HBB02	Far	t2	0	1	1	0	0	0	0	2427.43	16250	905490	92201.2	2.38752e+07	0.118293
2020	HBB02	Far	t3	1	1	1	35	0	0	0	9152.98	1.28454e+08	244545	309752	8.45434e+07	0.353709
2020	HBB02	Far	t4	1	1	1	16668.9	0	0	0	1.90853e+06	35	894146	175060	1.28943e+08	1.54083
2020	HBB02	Near	t1	0	1	1	0	0	0	0	100548	0	793731	1035.37	1.17262e+07	0.928194
2020	HBB02	Near	t2	0	1	1	0	0	0	0	353474	35	275226	8.16322e+06	5.02294e+07	1.47601
2020	HBB02	Near	t3	1	1	1	0	0	0	11560.1	2.77119e+08	2491.45	395679	2.34695e+06	1.19521e+08	2.13796
2020	HBB02	Near	t4	1	1	1	49711.2	0	0	35	8.58487e+07	0	2.69249e+06	1.373e+07	1.77019e+07	NA
2020	HBB03	Far	t1	1	0	1	0	0	0	0	0	35	7.88869e+06	0	2.02003e+08	0.0705838
2020	HBB03	Far	t2	1	1	1	35	0	0	35	35	0	1.3232e+06	1.64883e+08	0	1.07713
2020	HBB03	Far	t3	1	1	1	0	0	0	0	9.1887e+06	1.00242e+06	573476	173995	1.2714e+09	0.554136
2020	HBB03	Far	t4	1	0	1	4299.58	0	0	19446.1	4.07316e+06	0	2.38895e+07	9.36226e+06	5.20848e+08	1.01351
2020	HBB03	Near	t1	1	1	1	0	0	0	0	35	8835.39	1.60165e+06	0	5.13904e+07	1.78951
2020	HBB03	Near	t2	1	0	1	0	0	0	0	2199.51	35	7.14669e+06	3.06616e+06	2.16647e+08	0.971041
2020	HBB03	Near	t3	1	0	1	0	0	0	0	2.34026e+07	171776	60997.2	17786	6.82486e+08	1.96244
2020	HBB03	Near	t4	1	0	1	0	0	0	0	16487.1	35	4.23728e+06	29438.3	1.70437e+07	0.882353
2020	HBB04	Far	t1	1	0	1	0	0	0	0	4920.04	2.41963e+06	1.38036e+07	11149.2	3.49977e+07	0.100435
2020	HBB04	Far	t2	1	0	1	12398.8	0	0	0	52338.1	7.81062e+06	1.3874e+07	2.39218e+09	9.77737e+08	0.0994954
2020	HBB04	Far	t3	1	0	1	0	0	0	0	53061.7	2.32194e+06	1.28218e+07	1.34679e+09	1.08866e+09	0
2020	HBB04	Far	t4	1	1	1	5331.64	0	0	35	35	35	2.90108e+06	2.66351e+07	0	0
2020	HBB04	Near	t1	1	1	1	0	0	0	0	35	35	8.91256e+06	0	5.46787e+06	0.0935759
2020	HBB04	Near	t2	0	0	1	2647.17	0	0	35	11274.4	307080	424310	781290	343833	0
2020	HBB04	Near	t3	1	0	1	35	0	0	0	14831.7	1.464e+06	510360	5550.76	2.11646e+08	0.0903688
2020	HBB04	Near	t4	1	0	1	37739.9	0	0	35	35	1119.24	9.23765e+06	1.55354e+06	1.44619e+08	0
2020	HBB05	Far	t1	1	0	1	1.18558e+08	0	0	0	0	0	1.59587e+06	3467.05	9.53059e+07	1.23967
2020	HBB05	Far	t2	1	0	1	4.79075e+08	0	0	35	1.24546e+07	35	657893	6.69603e+07	0	0.872644
2020	HBB05	Far	t3	1	0	1	35	0	0	0	2.44176e+09	514019	9.12846e+07	1.93195e+08	2.10351e+09	1.78278
2020	HBB05	Far	t4	1	1	1	2.58701e+08	0	0	0	1.48528e+07	0	3.23833e+07	1.65113e+06	0	0
2020	HBB05	Near	t1	1	N/A	N/A	15119.5	0	0	15836.8	2.71149e+08	0	8.67751e+06	1.30765e+07	9.76559e+07	0.0838885
2020	HBB05	Near	t2	1	N/A	N/A	35	0	0	0	3295.12	35	146144	9.44956e+07	1.24863e+08	0.292902
2020	HBB05	Near	t3	1	0	1	7841.19	0	0	5026.48	0	26763.2	4.21326e+07	3.39364e+07	2.54996e+08	0.298676
2020	HBB05	Near	t4	1	0	1	4946.38	0	0	51912.1	0	35	2.78853e+07	2.33942e+09	0	0.490196
2021	HBB06	Far	t1	1	0	1	14084.6	0	542333	0	27445.6	0	35	0	2.033e+07	0.493234
2021	HBB06	Far	t2	0	0	1	27988.6	0	0	0	6842.26	0	0	2.00708e+07	1.8905e+08	0.984118
2021	HBB06	Far	t3	0	0	1	35	0	0	0	1.56849e+07	522487	0	5.70507e+06	5.03614e+07	0.529632
2021	HBB06	Far	t4	0	1	1	489096	0	0	35	1.44628e+07	0	3.16954e+07	0	2.51079e+08	0.573845
2021	HBB06	Near	t1	0	0	1	861.403	0	0	0	752728	778.661	35	1.87916e+07	4.10478e+06	2.00555
2021	HBB06	Near	t2	1	0	1	35	0	132900	35	8.174e+07	18827.1	0	3.00087e+09	1.09202e+09	1.35608
2021	HBB06	Near	t3	1	0	1	35	0	40812.6	0	1.45329e+09	3122.2	0	2.14471e+08	1.33901e+08	0.687216
2021	HBB06	Near	t4	1	0	1	10305	0	105949	21885.3	1.51723e+10	2.04407e+08	4.39657e+09	28088.8	3.33915e+08	2.18718
2021	HBB07	Far	t1	1	0	1	4700.13	0	1.96332e+06	0	1.01234e+06	0	0	0	1.19533e+07	0.624334
2021	HBB07	Far	t2	1	0	1	35	0	0	0	10859	172445	0	18748.1	7.62376e+07	0.484064
2021	HBB07	Far	t3	1	0	1	35	0	0	0	9621.61	0	0	2.38136e+06	1.85029e+07	0.909382
2021	HBB07	Far	t4	1	N/A	N/A	12084	0	532794	206208	19156.1	0	6.31811e+07	581173	9.67392e+08	0.741812
2021	HBB07	Near	t1	0	1	1	8024.27	0	72600.2	0	7.48747e+07	0	0	4.07642e+07	3.3013e+07	0.544911
2021	HBB07	Near	t2	1	0	1	35	0	0	0	3.91853e+08	50062.9	0	39200.8	8.21827e+08	0.741345
2021	HBB07	Near	t3	0	0	1	0	0	0	0	4.92709e+08	6.93833e+07	0	1.2674e+06	8.8679e+07	0.748132
2021	HBB07	Near	t4	1	0	1	15038.3	0	0	35	2.29087e+09	1.22298e+08	5.34711e+06	0	1.48397e+08	0.138805
2021	HBB08	Far	t1	0	0	1	35	0	0	0	6.12923e+06	1.26553e+07	0	3.55444e+06	2.69167e+07	0.486295
2021	HBB08	Far	t2	1	1	1	35	0	0	0	1.27236e+06	4617.88	0	3.35238e+07	2.0238e+08	0.339348
2021	HBB08	Far	t3	1	0	1	35	0	0	0	6.74506e+06	7.36722e+06	0	2.91271e+08	1.56531e+08	0.541623
2021	HBB08	Far	t4	1	N/A	N/A	5426.43	0	0	35	26681.4	0	5.43786e+07	0	3.39496e+08	0.280857
2021	HBB08	Near	t1	1	0	1	11923.1	0	0	0	1.97444e+06	0	0	3.28288e+06	1.46379e+08	0.790752
2021	HBB08	Near	t2	1	1	1	6789.38	0	0	18401	1.8016e+09	40499.8	0	1.82708e+09	6.64669e+08	0.756172
2021	HBB08	Near	t3	1	0	1	35	0	0	0	1.54815e+06	6788.07	0	1.42167e+08	1.75586e+08	1.57209
2021	HBB08	Near	t4	1	0	1	2610.5	0	0	37863.5	2.03348e+09	11045.6	3.71386e+08	0	3.22501e+08	2.1645
2021	HBB09	Far	t1	1	0	1	10538.5	0	0	0	1.77418e+09	4944.8	0	8.33147e+06	6.53779e+07	0.714562
2021	HBB09	Far	t2	1	0	1	35	0	0	0	1.6001e+08	35	0	9.82813e+07	1.74205e+08	0.575205
2021	HBB09	Far	t3	1	0	1	35	0	0	0	3.03679e+09	2829.39	0	2.29984e+08	1.01189e+08	0.639264
2021	HBB09	Far	t4	1	0	1	35	0	0	3.02247e+06	2.34799e+08	0	1.20504e+08	1.64396e+06	1.9835e+09	1.67451
2021	HBB09	Near	t1	0	0	1	3732.66	0	0	0	1.09173e+06	2969.4	0	6.54916e+07	1.77641e+07	0.553995
2021	HBB09	Near	t2	1	0	1	0	0	0	0	630715	35	0	3.92826e+06	1.03913e+08	1.13466
2021	HBB09	Near	t3	1	0	1	0	0	0	0	226600	1.07671e+06	0	353931	1.18997e+08	0.865946
2021	HBB09	Near	t4	1	N/A	N/A	35	0	0	11652.8	69340	23395.8	5.25522e+08	23835	1.65316e+08	0.472582
2021	HBB10	Far	t1	1	1	1	35	0	0	0	1.05349e+09	462837	0	23726.3	1.40861e+07	0.467342
2021	HBB10	Far	t2	1	0	1	3342.93	0	0	0	7.96495e+06	3498.41	0	1.75457e+08	3.95085e+07	0.820085
2021	HBB10	Far	t3	1	0	1	35	0	0	0	2.16455e+07	371259	0	2.75151e+07	6.90029e+07	0.317631
2021	HBB10	Far	t4	1	0	1	1463.89	0	0	809385	1.87397e+08	0	2.66158e+08	1.28876e+06	6.62217e+08	0.870964
2021	HBB10	Near	t1	0	0	1	0	0	0	0	655089	30712	0	1.99107e+08	6.46859e+06	0.198301
2021	HBB10	Near	t2	1	0	1	89383.7	0	0	0	8.13218e+08	158967	0	2.40925e+08	3.75775e+08	0.54616
2021	HBB10	Near	t3	1	0	1	35	0	0	0	2.14919e+09	0	0	2.24755e+07	2.43074e+08	0.38733
2021	HBB10	Near	t4	1	0	1	35	0	0	56582.3	147469	0	3.73696e+09	38953.9	3.09487e+09	0.110422
